# Supplementary material for: Genomic diversity and population structure of the indigenous Greek and Cypriot cattle populations
Source: Genet Sel Evol. 2020 Jul 29;52:43. doi: 10.1186/s12711-020-00560-8 (PMC7391618; doi:10.1186/s12711-020-00560-8)
Supplement: Supplementary file 5 — Additional file 5: Table S4. Genetic differentiation index. Pairwise values for DEST, per analyzed breed. Maximum and minimum values within each of the predefined geographical groups are depicted in bold letters in gray rectangle. Maximum and minimum values considering all 115 breeds are in bold letters in green and yellow, respectively. [file 12711_2020_560_MOESM5_ESM.xlsx]

## Sheet: Table_A4
Pops	ATER	ATBC	ATSR	ATSY	TRG	CYP	AGT	CRT	NSY	GRB	KAS	KEA	PRG	ROG	SYK	KTR	RHS	MKB	SRB	PRE	RMB	SHB	DGB	DBB	MAB	LKB	SKB	MNB	BHB	HRB	HRI	HRP	UKP	PODO	CINI	MOSI	RSIC	MOSA	SARD	SBRU	CORS	AGER	MARE	CHI	MPIS	CALV	MCH	RMG	GARF
ATER		0.0006	0.0054	0.0009	0.0088	0.1047	0.1896	0.3479	0.1984	0.0382	0.1088	0.2145	0.1182	0.1526	0.078	0.0957	0.0243	0.0262	0.0302	0.0592	0.0267	0.0497	0.1123	0.1156	0.0647	0.0708	0.0793	0.0611	0.1623	0.0448	0.1042	0.1749	0.1569	0.0578	0.0724	0.1144	0.0789	0.0863	0.0807	0.0919	0.0843	0.1444	0.1206	0.103	0.2754	0.19	0.0905	0.1318	0.2167
ATBC	0.0006		0.0056	0.0005	0.0084	0.1046	0.191	0.3507	0.1969	0.0365	0.1116	0.2126	0.1173	0.1541	0.0774	0.095	0.0225	0.024	0.0281	0.0576	0.0249	0.0489	0.1121	0.1126	0.0605	0.0703	0.0792	0.06	0.1657	0.0423	0.1052	0.1801	0.1592	0.0563	0.0717	0.117	0.0783	0.088	0.0794	0.0864	0.0833	0.139	0.1204	0.1013	0.2775	0.1923	0.0926	0.1324	0.2159
ATSR	0.0054	0.0056		0.0033	0.0153	0.0928	0.1982	0.3485	0.2062	0.0513	0.1188	0.2244	0.1343	0.1647	0.0901	0.108	0.0378	0.0386	0.0443	0.0736	0.0406	0.0639	0.1276	0.1293	0.0783	0.0854	0.0984	0.0777	0.1761	0.0606	0.1159	0.192	0.1729	0.07	0.0838	0.126	0.0921	0.0991	0.0946	0.1071	0.0957	0.159	0.1305	0.1155	0.2858	0.2005	0.1036	0.144	0.2281
ATSY	0.0009	0.0005	0.0033		0.0079	0.0848	0.176	0.3354	0.1895	0.0314	0.0997	0.207	0.1079	0.1444	0.0698	0.0856	0.0213	0.0213	0.0253	0.0502	0.0235	0.0433	0.1051	0.1068	0.0543	0.0628	0.0737	0.0532	0.1559	0.0391	0.0956	0.1715	0.1498	0.0495	0.064	0.1065	0.0692	0.0782	0.0755	0.0866	0.075	0.1378	0.1111	0.0983	0.2637	0.1874	0.0836	0.1212	0.2135
TRG	0.0088	0.0084	0.0153	0.0079		0.1223	0.2005	0.341	0.1857	0.0219	0.1172	0.1798	0.0973	0.1368	0.0621	0.0779	0.0125	0.0116	0.0132	0.0348	0.0112	0.0284	0.0797	0.0836	0.0324	0.0412	0.0518	0.0307	0.135	0.0182	0.0712	0.1507	0.1261	0.0305	0.0432	0.09	0.0505	0.0613	0.0433	0.051	0.0471	0.1034	0.0904	0.0748	0.2445	0.1624	0.0639	0.1039	0.1835
CYP	0.1047	0.1046	0.0928	0.0848	0.1223		0.2636	0.384	0.2749	0.1573	0.2008	0.297	0.2176	0.2449	0.1892	0.1993	0.1484	0.1518	0.1548	0.18	0.1517	0.1721	0.2203	0.2259	0.1897	0.1917	0.1988	0.1835	0.2568	0.1735	0.2156	0.269	0.2527	0.1794	0.1876	0.2189	0.1972	0.1998	0.2037	0.215	0.201	0.2543	0.226	0.2091	0.3428	0.2771	0.2021	0.2431	0.3009
AGT	0.1896	0.191	0.1982	0.176	0.2005	0.2636		0.4132	0.3241	0.2281	0.2631	0.3425	0.2837	0.2928	0.2527	0.2624	0.2223	0.2241	0.229	0.2452	0.225	0.2388	0.2835	0.281	0.2517	0.2572	0.264	0.2528	0.309	0.243	0.2739	0.3194	0.2997	0.2495	0.2549	0.2798	0.2627	0.2609	0.2647	0.2695	0.2644	0.3004	0.2809	0.2711	0.3814	0.3206	0.2648	0.2981	0.3448
CRT	0.3479	0.3507	0.3485	0.3354	0.341	0.384	0.4132		0.4098	0.3519	0.3888	0.4102	0.3773	0.3973	0.3679	0.3776	0.3527	0.3526	0.3508	0.3627	0.3481	0.3563	0.384	0.3768	0.3669	0.3657	0.3691	0.3637	0.3903	0.357	0.3761	0.3968	0.391	0.359	0.3635	0.3781	0.3674	0.3649	0.3655	0.3689	0.3665	0.3908	0.3769	0.3756	0.4301	0.4019	0.3676	0.3855	0.4108
NSY	0.1984	0.1969	0.2062	0.1895	0.1857	0.2749	0.3241	0.4098		0.1966	0.2683	0.2765	0.2441	0.2794	0.2161	0.2392	0.193	0.1863	0.1802	0.2029	0.1815	0.1987	0.2281	0.2295	0.2033	0.2081	0.2105	0.1915	0.2743	0.1861	0.2237	0.2838	0.2692	0.1968	0.2094	0.2449	0.2134	0.2242	0.1971	0.186	0.2088	0.2092	0.2483	0.2277	0.3263	0.2899	0.2234	0.2527	0.2901
GRB	0.0382	0.0365	0.0513	0.0314	0.0219	0.1573	0.2281	0.3519	0.1966		0.1549	0.1842	0.1021	0.1567	0.0734	0.0937	0.0227	0.0168	0.017	0.0412	0.012	0.0324	0.0846	0.0864	0.0374	0.0464	0.0527	0.0329	0.1408	0.022	0.0776	0.1572	0.1368	0.0359	0.0529	0.0989	0.0577	0.0691	0.0452	0.0531	0.0482	0.1036	0.0989	0.0802	0.2387	0.1697	0.0726	0.1111	0.1848
KAS	0.1088	0.1116	0.1188	0.0997	0.1172	0.2008	0.2631	0.3888	0.2683	0.1549		0.2981	0.2236	0.242	0.191	0.1979	0.1443	0.146	0.1531	0.1761	0.1509	0.1707	0.2214	0.22	0.1816	0.1891	0.194	0.1825	0.2542	0.1655	0.2105	0.264	0.2575	0.1734	0.1884	0.2173	0.196	0.1966	0.2002	0.2086	0.1971	0.2509	0.2266	0.2129	0.3471	0.2729	0.2031	0.2362	0.2997
KEA	0.2145	0.2126	0.2244	0.207	0.1798	0.297	0.3425	0.4102	0.2765	0.1842	0.2981		0.2209	0.2674	0.206	0.2263	0.1743	0.1669	0.1567	0.1787	0.16	0.1724	0.1997	0.2	0.1731	0.1764	0.1811	0.156	0.2457	0.1497	0.1935	0.2584	0.2419	0.1709	0.1845	0.2211	0.1797	0.1976	0.1502	0.1277	0.1702	0.1677	0.2229	0.207	0.2934	0.2661	0.1985	0.2259	0.2567
PRG	0.1182	0.1173	0.1343	0.1079	0.0973	0.2176	0.2837	0.3773	0.2441	0.1021	0.2236	0.2209		0.2113	0.1378	0.1555	0.0933	0.0854	0.0837	0.1041	0.0775	0.097	0.1408	0.1406	0.0991	0.1084	0.1103	0.0944	0.1887	0.0849	0.1358	0.2108	0.1901	0.1045	0.1184	0.1625	0.1203	0.1359	0.1034	0.1074	0.1105	0.1514	0.1591	0.1427	0.2852	0.2231	0.1377	0.1695	0.2221
ROG	0.1526	0.1541	0.1647	0.1444	0.1368	0.2449	0.2928	0.3973	0.2794	0.1567	0.242	0.2674	0.2113		0.1862	0.2027	0.1448	0.1441	0.1461	0.1686	0.1435	0.1593	0.1998	0.2007	0.1667	0.1749	0.181	0.1615	0.2399	0.1525	0.1942	0.2485	0.2381	0.1643	0.1809	0.2108	0.1805	0.1891	0.1753	0.1772	0.1783	0.2114	0.2147	0.1997	0.315	0.2644	0.1891	0.2206	0.2669
SYK	0.078	0.0774	0.0901	0.0698	0.0621	0.1892	0.2527	0.3679	0.2161	0.0734	0.191	0.206	0.1378	0.1862		0.122	0.062	0.0587	0.0578	0.0826	0.0541	0.0726	0.1244	0.1223	0.0784	0.0869	0.0932	0.0738	0.1741	0.0604	0.1161	0.1881	0.1694	0.0764	0.0964	0.1389	0.0974	0.1099	0.0806	0.0788	0.0907	0.124	0.1388	0.1203	0.2594	0.204	0.112	0.1466	0.2069
KTR	0.0957	0.095	0.108	0.0856	0.0779	0.1993	0.2624	0.3776	0.2392	0.0937	0.1979	0.2263	0.1555	0.2027	0.122		0.0866	0.0801	0.0815	0.1065	0.0749	0.0966	0.1481	0.1468	0.1053	0.1126	0.119	0.1014	0.1957	0.0893	0.1362	0.2037	0.1928	0.1004	0.1151	0.1514	0.119	0.1259	0.109	0.1153	0.1151	0.1644	0.1566	0.1398	0.2806	0.2158	0.1345	0.1685	0.2268
RHS	0.0243	0.0225	0.0378	0.0213	0.0125	0.1484	0.2223	0.3527	0.193	0.0227	0.1443	0.1743	0.0933	0.1448	0.062	0.0866		0.0093	0.0089	0.028	0.0073	0.0219	0.0709	0.0704	0.0212	0.0297	0.0378	0.023	0.1347	0.011	0.066	0.1497	0.1274	0.0273	0.0425	0.089	0.0467	0.0599	0.0333	0.0375	0.038	0.0899	0.0898	0.0697	0.237	0.1642	0.0616	0.1019	0.173
MKB	0.0262	0.024	0.0386	0.0213	0.0116	0.1518	0.2241	0.3526	0.1863	0.0168	0.146	0.1669	0.0854	0.1441	0.0587	0.0801	0.0093		0.0027	0.0226	0.002	0.0162	0.0644	0.067	0.0186	0.0279	0.0353	0.014	0.1282	0.0048	0.06	0.1413	0.1219	0.019	0.0351	0.0843	0.0392	0.0523	0.0245	0.0285	0.0292	0.0811	0.0844	0.064	0.2275	0.1572	0.0563	0.0969	0.1662
SRB	0.0302	0.0281	0.0443	0.0253	0.0132	0.1548	0.229	0.3508	0.1802	0.017	0.1531	0.1567	0.0837	0.1461	0.0578	0.0815	0.0089	0.0027		0.02	0.0016	0.0132	0.0592	0.0608	0.0131	0.0229	0.0289	0.0092	0.1205	0.0019	0.0546	0.1401	0.1157	0.0161	0.0325	0.0816	0.0341	0.0489	0.016	0.0199	0.0231	0.0699	0.0815	0.0584	0.2203	0.1549	0.0526	0.0932	0.1597
PRE	0.0592	0.0576	0.0736	0.0502	0.0348	0.18	0.2452	0.3627	0.2029	0.0412	0.1761	0.1787	0.1041	0.1686	0.0826	0.1065	0.028	0.0226	0.02		0.0171	0.0355	0.0807	0.0772	0.0301	0.041	0.0466	0.0315	0.1419	0.02	0.0757	0.1604	0.1362	0.0394	0.0567	0.1063	0.0619	0.0748	0.0399	0.0445	0.0477	0.0942	0.104	0.0802	0.2392	0.1724	0.0746	0.1122	0.1801
RMB	0.0267	0.0249	0.0406	0.0235	0.0112	0.1517	0.225	0.3481	0.1815	0.012	0.1509	0.16	0.0775	0.1435	0.0541	0.0749	0.0073	0.002	0.0016	0.0171		0.0082	0.0549	0.0569	0.0107	0.0187	0.0258	0.0088	0.1178	0.0019	0.051	0.1332	0.1135	0.0138	0.0301	0.0782	0.0325	0.047	0.0171	0.0243	0.0215	0.0747	0.0781	0.0554	0.2236	0.1502	0.0481	0.0884	0.1608
SHB	0.0497	0.0489	0.0639	0.0433	0.0284	0.1721	0.2388	0.3563	0.1987	0.0324	0.1707	0.1724	0.097	0.1593	0.0726	0.0966	0.0219	0.0162	0.0132	0.0355	0.0082		0.073	0.0746	0.0301	0.0383	0.0435	0.0232	0.1356	0.0145	0.0695	0.1507	0.1279	0.0333	0.0496	0.0958	0.0515	0.0669	0.0349	0.04	0.0402	0.0879	0.0951	0.0735	0.2284	0.1648	0.0707	0.1058	0.173
DGB	0.1123	0.1121	0.1276	0.1051	0.0797	0.2203	0.2835	0.384	0.2281	0.0846	0.2214	0.1997	0.1408	0.1998	0.1244	0.1481	0.0709	0.0644	0.0592	0.0807	0.0549	0.073		0.1155	0.0749	0.0828	0.0826	0.0655	0.1737	0.057	0.1117	0.1879	0.167	0.0804	0.0938	0.142	0.097	0.1113	0.0729	0.0762	0.081	0.1163	0.1407	0.1179	0.2555	0.2041	0.1153	0.1524	0.2024
DBB	0.1156	0.1126	0.1293	0.1068	0.0836	0.2259	0.281	0.3768	0.2295	0.0864	0.22	0.2	0.1406	0.2007	0.1223	0.1468	0.0704	0.067	0.0608	0.0772	0.0569	0.0746	0.1155		0.0532	0.0688	0.0681	0.0683	0.1734	0.058	0.1134	0.19	0.1658	0.0812	0.0942	0.1415	0.099	0.1132	0.0739	0.0736	0.0832	0.1239	0.142	0.1204	0.258	0.206	0.1153	0.1488	0.2036
MAB	0.0647	0.0605	0.0783	0.0543	0.0324	0.1897	0.2517	0.3669	0.2033	0.0374	0.1816	0.1731	0.0991	0.1667	0.0784	0.1053	0.0212	0.0186	0.0131	0.0301	0.0107	0.0301	0.0749	0.0532		0.0208	0.0259	0.0229	0.1362	0.0122	0.0701	0.1567	0.1307	0.0319	0.0503	0.0995	0.0527	0.067	0.0288	0.0332	0.0372	0.0822	0.0988	0.0735	0.233	0.1699	0.0697	0.108	0.1735
LKB	0.0708	0.0703	0.0854	0.0628	0.0412	0.1917	0.2572	0.3657	0.2081	0.0464	0.1891	0.1764	0.1084	0.1749	0.0869	0.1126	0.0297	0.0279	0.0229	0.041	0.0187	0.0383	0.0828	0.0688	0.0208		0.04	0.0313	0.1441	0.0212	0.078	0.1625	0.1377	0.0398	0.0604	0.1073	0.0624	0.0761	0.0386	0.0429	0.046	0.0922	0.1054	0.0836	0.236	0.1755	0.0784	0.116	0.1773
SKB	0.0793	0.0792	0.0984	0.0737	0.0518	0.1988	0.264	0.3691	0.2105	0.0527	0.194	0.1811	0.1103	0.181	0.0932	0.119	0.0378	0.0353	0.0289	0.0466	0.0258	0.0435	0.0826	0.0681	0.0259	0.04		0.0367	0.1492	0.0266	0.0812	0.1689	0.1411	0.0475	0.0629	0.113	0.0651	0.0818	0.0432	0.0454	0.0525	0.0932	0.1115	0.0871	0.2334	0.176	0.0852	0.123	0.1793
MNB	0.0611	0.06	0.0777	0.0532	0.0307	0.1835	0.2528	0.3637	0.1915	0.0329	0.1825	0.156	0.0944	0.1615	0.0738	0.1014	0.023	0.014	0.0092	0.0315	0.0088	0.0232	0.0655	0.0683	0.0229	0.0313	0.0367		0.1344	0.006	0.06	0.1502	0.1269	0.027	0.042	0.0938	0.0432	0.0619	0.0187	0.0183	0.0289	0.0662	0.0958	0.0693	0.2191	0.1674	0.0661	0.1029	0.1621
BHB	0.1623	0.1657	0.1761	0.1559	0.135	0.2568	0.309	0.3903	0.2743	0.1408	0.2542	0.2457	0.1887	0.2399	0.1741	0.1957	0.1347	0.1282	0.1205	0.1419	0.1178	0.1356	0.1737	0.1734	0.1362	0.1441	0.1492	0.1344		0.1206	0.1654	0.2283	0.2108	0.1405	0.1564	0.192	0.157	0.1688	0.1422	0.1432	0.146	0.1808	0.1907	0.1699	0.2937	0.2434	0.1683	0.2024	0.2487
HRB	0.0448	0.0423	0.0606	0.0391	0.0182	0.1735	0.243	0.357	0.1861	0.022	0.1655	0.1497	0.0849	0.1525	0.0604	0.0893	0.011	0.0048	0.0019	0.02	0.0019	0.0145	0.057	0.058	0.0122	0.0212	0.0266	0.006	0.1206		0.0522	0.137	0.1163	0.0163	0.0323	0.0826	0.0329	0.0493	0.0106	0.0111	0.0201	0.0591	0.0855	0.0594	0.2144	0.1574	0.0536	0.091	0.1546
HRI	0.1042	0.1052	0.1159	0.0956	0.0712	0.2156	0.2739	0.3761	0.2237	0.0776	0.2105	0.1935	0.1358	0.1942	0.1161	0.1362	0.066	0.06	0.0546	0.0757	0.051	0.0695	0.1117	0.1134	0.0701	0.078	0.0812	0.06	0.1654	0.0522		0.1692	0.1563	0.0534	0.0808	0.1237	0.083	0.096	0.0633	0.0634	0.0714	0.1132	0.1031	0.0925	0.2426	0.1759	0.0849	0.1064	0.1912
HRP	0.1749	0.1801	0.192	0.1715	0.1507	0.269	0.3194	0.3968	0.2838	0.1572	0.264	0.2584	0.2108	0.2485	0.1881	0.2037	0.1497	0.1413	0.1401	0.1604	0.1332	0.1507	0.1879	0.19	0.1567	0.1625	0.1689	0.1502	0.2283	0.137	0.1692		0.2142	0.1563	0.1731	0.2078	0.1746	0.1843	0.1581	0.1605	0.1646	0.2019	0.2026	0.1883	0.3012	0.2546	0.1813	0.2108	0.2597
UKP	0.1569	0.1592	0.1729	0.1498	0.1261	0.2527	0.2997	0.391	0.2692	0.1368	0.2575	0.2419	0.1901	0.2381	0.1694	0.1928	0.1274	0.1219	0.1157	0.1362	0.1135	0.1279	0.167	0.1658	0.1307	0.1377	0.1411	0.1269	0.2108	0.1163	0.1563	0.2142		0.1288	0.1463	0.1856	0.1477	0.1615	0.1322	0.1352	0.1381	0.1774	0.1763	0.1568	0.2789	0.2239	0.1526	0.1827	0.24
PODO	0.0578	0.0563	0.07	0.0495	0.0305	0.1794	0.2495	0.359	0.1968	0.0359	0.1734	0.1709	0.1045	0.1643	0.0764	0.1004	0.0273	0.019	0.0161	0.0394	0.0138	0.0333	0.0804	0.0812	0.0319	0.0398	0.0475	0.027	0.1405	0.0163	0.0534	0.1563	0.1288		0.0361	0.0804	0.0398	0.051	0.0275	0.0321	0.0345	0.0834	0.0726	0.0565	0.22	0.1454	0.0482	0.0663	0.1637
CINI	0.0724	0.0717	0.0838	0.064	0.0432	0.1876	0.2549	0.3635	0.2094	0.0529	0.1884	0.1845	0.1184	0.1809	0.0964	0.1151	0.0425	0.0351	0.0325	0.0567	0.0301	0.0496	0.0938	0.0942	0.0503	0.0604	0.0629	0.042	0.1564	0.0323	0.0808	0.1731	0.1463	0.0361		0.0595	0.029	0.0381	0.0417	0.0494	0.0495	0.098	0.0996	0.082	0.2379	0.1721	0.0755	0.1123	0.1771
MOSI	0.1144	0.117	0.126	0.1065	0.09	0.2189	0.2798	0.3781	0.2449	0.0989	0.2173	0.2211	0.1625	0.2108	0.1389	0.1514	0.089	0.0843	0.0816	0.1063	0.0782	0.0958	0.142	0.1415	0.0995	0.1073	0.113	0.0938	0.192	0.0826	0.1237	0.2078	0.1856	0.0804	0.0595		0.0215	0.0277	0.0914	0.1031	0.0963	0.15	0.1406	0.1204	0.2638	0.1993	0.1148	0.1527	0.2144
RSIC	0.0789	0.0783	0.0921	0.0692	0.0505	0.1972	0.2627	0.3674	0.2134	0.0577	0.196	0.1797	0.1203	0.1805	0.0974	0.119	0.0467	0.0392	0.0341	0.0619	0.0325	0.0515	0.097	0.099	0.0527	0.0624	0.0651	0.0432	0.157	0.0329	0.083	0.1746	0.1477	0.0398	0.029	0.0215		0.0247	0.0404	0.0444	0.052	0.0964	0.1047	0.0832	0.2319	0.1728	0.078	0.1128	0.1766
MOSA	0.0863	0.088	0.0991	0.0782	0.0613	0.1998	0.2609	0.3649	0.2242	0.0691	0.1966	0.1976	0.1359	0.1891	0.1099	0.1259	0.0599	0.0523	0.0489	0.0748	0.047	0.0669	0.1113	0.1132	0.067	0.0761	0.0818	0.0619	0.1688	0.0493	0.096	0.1843	0.1615	0.051	0.0381	0.0277	0.0247		0.0545	0.0651	0.0658	0.1185	0.1146	0.0955	0.2427	0.1807	0.0875	0.1281	0.1917
SARD	0.0807	0.0794	0.0946	0.0755	0.0433	0.2037	0.2647	0.3655	0.1971	0.0452	0.2002	0.1502	0.1034	0.1753	0.0806	0.109	0.0333	0.0245	0.016	0.0399	0.0171	0.0349	0.0729	0.0739	0.0288	0.0386	0.0432	0.0187	0.1422	0.0106	0.0633	0.1581	0.1322	0.0275	0.0417	0.0914	0.0404	0.0545		0.0072	0.0226	0.063	0.0971	0.0716	0.2118	0.1674	0.0679	0.1018	0.1555
SBRU	0.0919	0.0864	0.1071	0.0866	0.051	0.215	0.2695	0.3689	0.186	0.0531	0.2086	0.1277	0.1074	0.1772	0.0788	0.1153	0.0375	0.0285	0.0199	0.0445	0.0243	0.04	0.0762	0.0736	0.0332	0.0429	0.0454	0.0183	0.1432	0.0111	0.0634	0.1605	0.1352	0.0321	0.0494	0.1031	0.0444	0.0651	0.0072		0.0336	0.0364	0.108	0.0789	0.2011	0.1713	0.0761	0.11	0.1456
CORS	0.0843	0.0833	0.0957	0.075	0.0471	0.201	0.2644	0.3665	0.2088	0.0482	0.1971	0.1702	0.1105	0.1783	0.0907	0.1151	0.038	0.0292	0.0231	0.0477	0.0215	0.0402	0.081	0.0832	0.0372	0.046	0.0525	0.0289	0.146	0.0201	0.0714	0.1646	0.1381	0.0345	0.0495	0.0963	0.052	0.0658	0.0226	0.0336		0.0848	0.0985	0.0765	0.2238	0.1664	0.0692	0.1075	0.1695
AGER	0.1444	0.139	0.159	0.1378	0.1034	0.2543	0.3004	0.3908	0.2092	0.1036	0.2509	0.1677	0.1514	0.2114	0.124	0.1644	0.0899	0.0811	0.0699	0.0942	0.0747	0.0879	0.1163	0.1239	0.0822	0.0922	0.0932	0.0662	0.1808	0.0591	0.1132	0.2019	0.1774	0.0834	0.098	0.15	0.0964	0.1185	0.063	0.0364	0.0848		0.1506	0.1213	0.2391	0.2088	0.1194	0.1557	0.1887
MARE	0.1206	0.1204	0.1305	0.1111	0.0904	0.226	0.2809	0.3769	0.2483	0.0989	0.2266	0.2229	0.1591	0.2147	0.1388	0.1566	0.0898	0.0844	0.0815	0.104	0.0781	0.0951	0.1407	0.142	0.0988	0.1054	0.1115	0.0958	0.1907	0.0855	0.1031	0.2026	0.1763	0.0726	0.0996	0.1406	0.1047	0.1146	0.0971	0.108	0.0985	0.1506		0.1172	0.2601	0.191	0.1034	0.1298	0.2116
CHI	0.103	0.1013	0.1155	0.0983	0.0748	0.2091	0.2711	0.3756	0.2277	0.0802	0.2129	0.207	0.1427	0.1997	0.1203	0.1398	0.0697	0.064	0.0584	0.0802	0.0554	0.0735	0.1179	0.1204	0.0735	0.0836	0.0871	0.0693	0.1699	0.0594	0.0925	0.1883	0.1568	0.0565	0.082	0.1204	0.0832	0.0955	0.0716	0.0789	0.0765	0.1213	0.1172		0.2266	0.0465	0.041	0.1109	0.1944
MPIS	0.2754	0.2775	0.2858	0.2637	0.2445	0.3428	0.3814	0.4301	0.3263	0.2387	0.3471	0.2934	0.2852	0.315	0.2594	0.2806	0.237	0.2275	0.2203	0.2392	0.2236	0.2284	0.2555	0.258	0.233	0.236	0.2334	0.2191	0.2937	0.2144	0.2426	0.3012	0.2789	0.22	0.2379	0.2638	0.2319	0.2427	0.2118	0.2011	0.2238	0.2391	0.2601	0.2266		0.2757	0.2307	0.2643	0.2961
CALV	0.19	0.1923	0.2005	0.1874	0.1624	0.2771	0.3206	0.4019	0.2899	0.1697	0.2729	0.2661	0.2231	0.2644	0.204	0.2158	0.1642	0.1572	0.1549	0.1724	0.1502	0.1648	0.2041	0.206	0.1699	0.1755	0.176	0.1674	0.2434	0.1574	0.1759	0.2546	0.2239	0.1454	0.1721	0.1993	0.1728	0.1807	0.1674	0.1713	0.1664	0.2088	0.191	0.0465	0.2757		0.1179	0.1828	0.2597
MCH	0.0905	0.0926	0.1036	0.0836	0.0639	0.2021	0.2648	0.3676	0.2234	0.0726	0.2031	0.1985	0.1377	0.1891	0.112	0.1345	0.0616	0.0563	0.0526	0.0746	0.0481	0.0707	0.1153	0.1153	0.0697	0.0784	0.0852	0.0661	0.1683	0.0536	0.0849	0.1813	0.1526	0.0482	0.0755	0.1148	0.078	0.0875	0.0679	0.0761	0.0692	0.1194	0.1034	0.041	0.2307	0.1179		0.0938	0.1941
RMG	0.1318	0.1324	0.144	0.1212	0.1039	0.2431	0.2981	0.3855	0.2527	0.1111	0.2362	0.2259	0.1695	0.2206	0.1466	0.1685	0.1019	0.0969	0.0932	0.1122	0.0884	0.1058	0.1524	0.1488	0.108	0.116	0.123	0.1029	0.2024	0.091	0.1064	0.2108	0.1827	0.0663	0.1123	0.1527	0.1128	0.1281	0.1018	0.11	0.1075	0.1557	0.1298	0.1109	0.2643	0.1828	0.0938		0.2156
GARF	0.2167	0.2159	0.2281	0.2135	0.1835	0.3009	0.3448	0.4108	0.2901	0.1848	0.2997	0.2567	0.2221	0.2669	0.2069	0.2268	0.173	0.1662	0.1597	0.1801	0.1608	0.173	0.2024	0.2036	0.1735	0.1773	0.1793	0.1621	0.2487	0.1546	0.1912	0.2597	0.24	0.1637	0.1771	0.2144	0.1766	0.1917	0.1555	0.1456	0.1695	0.1887	0.2116	0.1944	0.2961	0.2597	0.1941	0.2156
PONT	0.2173	0.2179	0.2314	0.2117	0.1852	0.3014	0.3434	0.4098	0.2906	0.182	0.3034	0.2542	0.2273	0.2745	0.2045	0.2265	0.176	0.1651	0.1582	0.1743	0.1562	0.1679	0.1966	0.1992	0.17	0.1742	0.1787	0.1545	0.2416	0.1504	0.1876	0.2555	0.2359	0.1673	0.1799	0.2192	0.1776	0.1931	0.1508	0.1456	0.1658	0.1848	0.2167	0.2024	0.2923	0.2616	0.1988	0.2235	0.2434
MODE	0.1355	0.135	0.1513	0.1275	0.0971	0.2479	0.2908	0.3815	0.2343	0.0977	0.2417	0.1871	0.1482	0.2095	0.1289	0.1553	0.0863	0.0771	0.0674	0.0922	0.0677	0.0865	0.1222	0.1212	0.0811	0.089	0.0955	0.0695	0.1769	0.0595	0.1129	0.198	0.1699	0.0825	0.098	0.1432	0.0969	0.1128	0.0647	0.0588	0.0805	0.1073	0.1424	0.1241	0.2411	0.2046	0.1179	0.1452	0.1912
CABA	0.131	0.128	0.1464	0.1239	0.0901	0.2409	0.2927	0.3859	0.217	0.0942	0.243	0.1685	0.1377	0.2039	0.1187	0.1497	0.0768	0.0652	0.0547	0.0789	0.0591	0.0777	0.1099	0.1093	0.0705	0.0804	0.0831	0.0534	0.171	0.0448	0.1014	0.1913	0.1667	0.0741	0.0878	0.1397	0.0848	0.1055	0.0457	0.0254	0.0701	0.084	0.139	0.1156	0.2262	0.1999	0.1123	0.1438	0.1791
REGG	0.1257	0.126	0.1423	0.1187	0.0867	0.2396	0.2895	0.3856	0.2291	0.0899	0.2335	0.1878	0.1425	0.207	0.1256	0.1511	0.0789	0.0684	0.0604	0.0828	0.0604	0.0793	0.1128	0.1139	0.0718	0.0799	0.0858	0.0636	0.1743	0.0519	0.1057	0.1925	0.1622	0.0743	0.0886	0.1357	0.0889	0.1078	0.0591	0.0554	0.0741	0.1054	0.1365	0.1131	0.2416	0.1966	0.11	0.1427	0.1886
PMT	0.0834	0.0817	0.098	0.0773	0.0459	0.2068	0.2678	0.375	0.205	0.0474	0.2006	0.1617	0.1053	0.1792	0.0844	0.1152	0.0339	0.0248	0.017	0.0398	0.0174	0.0347	0.0721	0.0727	0.0257	0.0382	0.042	0.0193	0.1424	0.0112	0.0651	0.1607	0.1318	0.0299	0.0456	0.0995	0.0466	0.0644	0.0169	0.0182	0.0289	0.0677	0.0979	0.0747	0.2189	0.1699	0.07	0.1023	0.163
BURL	0.1549	0.1499	0.1666	0.1465	0.1091	0.2584	0.3136	0.4033	0.2435	0.1121	0.2617	0.2059	0.1563	0.2297	0.1454	0.1729	0.0998	0.0878	0.0794	0.0988	0.0794	0.0982	0.1166	0.1214	0.0873	0.1007	0.0891	0.0761	0.1961	0.0718	0.1284	0.2082	0.1852	0.1019	0.1059	0.1617	0.112	0.1313	0.0816	0.0798	0.0944	0.1035	0.1592	0.1354	0.2634	0.2223	0.1386	0.171	0.2001
PRDO	0.156	0.1548	0.1689	0.1479	0.1152	0.2601	0.3072	0.3945	0.241	0.1193	0.2612	0.193	0.1626	0.2282	0.141	0.1729	0.1048	0.0932	0.078	0.1042	0.0831	0.1016	0.1272	0.1344	0.0969	0.1026	0.1071	0.0773	0.1938	0.0681	0.1238	0.2074	0.1831	0.0971	0.1131	0.161	0.1072	0.1278	0.073	0.0635	0.0931	0.1142	0.161	0.14	0.2484	0.2212	0.1356	0.1646	0.2013
OVAR	0.121	0.1191	0.1356	0.1147	0.0818	0.233	0.2861	0.3829	0.2221	0.0834	0.2281	0.1789	0.1372	0.1998	0.1142	0.1446	0.0714	0.0614	0.0514	0.0749	0.0525	0.0698	0.105	0.1085	0.0659	0.0736	0.077	0.0528	0.1692	0.0448	0.0989	0.1839	0.1554	0.0652	0.082	0.1286	0.0816	0.0978	0.0489	0.0409	0.0648	0.0954	0.1302	0.106	0.2329	0.1919	0.1018	0.1403	0.1804
REND	0.1618	0.1585	0.1753	0.1539	0.1207	0.2679	0.3132	0.3927	0.2418	0.1215	0.2676	0.1879	0.1661	0.2243	0.146	0.1751	0.1085	0.0977	0.0844	0.1092	0.091	0.1078	0.1368	0.1391	0.1021	0.1061	0.1109	0.0816	0.1947	0.0741	0.1267	0.2095	0.1909	0.1011	0.1151	0.1623	0.1126	0.1304	0.0743	0.0464	0.0997	0.1104	0.165	0.1445	0.246	0.2222	0.1388	0.1716	0.2011
BPUS	0.1284	0.1241	0.1407	0.1191	0.0825	0.2401	0.2912	0.3829	0.2224	0.0873	0.2384	0.1762	0.1356	0.2072	0.117	0.15	0.0717	0.0625	0.0488	0.0727	0.0526	0.0715	0.1002	0.1052	0.0657	0.0735	0.0763	0.0488	0.1702	0.0384	0.0984	0.186	0.1603	0.0676	0.0809	0.1331	0.0805	0.0996	0.0448	0.0382	0.0622	0.0887	0.1355	0.1089	0.2356	0.1973	0.1078	0.1414	0.1786
PUST	0.1679	0.167	0.1792	0.1654	0.1267	0.2709	0.3125	0.3988	0.2533	0.1291	0.2656	0.2108	0.1728	0.2367	0.1599	0.1842	0.1171	0.1069	0.0965	0.1162	0.097	0.1141	0.1428	0.1461	0.1103	0.1175	0.1217	0.0954	0.2049	0.0876	0.1391	0.2169	0.197	0.1127	0.1285	0.1707	0.1263	0.1417	0.0942	0.0906	0.111	0.1378	0.1705	0.1482	0.2628	0.2265	0.1459	0.1749	0.2201
SIC	0.1057	0.1084	0.1229	0.0996	0.0678	0.225	0.28	0.3784	0.2141	0.0711	0.2186	0.1706	0.1213	0.1932	0.1032	0.1317	0.0566	0.0449	0.036	0.0591	0.0363	0.0547	0.089	0.0917	0.0509	0.0608	0.0629	0.0378	0.1552	0.0277	0.0848	0.1732	0.1459	0.054	0.0706	0.1204	0.0701	0.0868	0.0377	0.0334	0.0523	0.0848	0.1214	0.0953	0.2276	0.1858	0.0908	0.1252	0.1752
PIN	0.1388	0.1381	0.1552	0.1334	0.0988	0.2491	0.3027	0.394	0.2372	0.1027	0.2474	0.1932	0.1483	0.2193	0.1348	0.1607	0.0878	0.0782	0.068	0.0904	0.0679	0.0863	0.1176	0.1205	0.0793	0.0894	0.0895	0.0671	0.1827	0.06	0.1151	0.2011	0.1749	0.0841	0.0976	0.1483	0.1006	0.1174	0.0696	0.0655	0.0834	0.1048	0.1474	0.1208	0.253	0.209	0.1212	0.1554	0.198
TGV	0.1521	0.1492	0.1644	0.1457	0.1086	0.2578	0.3051	0.3923	0.2369	0.1107	0.2523	0.1902	0.1576	0.2181	0.1377	0.1681	0.0997	0.0839	0.0747	0.0941	0.0805	0.0972	0.1289	0.1279	0.0909	0.093	0.0998	0.0633	0.1887	0.0585	0.1197	0.2049	0.1818	0.093	0.1087	0.1558	0.1053	0.1237	0.068	0.0501	0.0899	0.1109	0.1556	0.1336	0.2416	0.2165	0.1293	0.1564	0.1942
MWF	0.1713	0.1701	0.1856	0.167	0.1295	0.2696	0.3125	0.4001	0.2506	0.1318	0.2653	0.2061	0.1752	0.2387	0.1562	0.1867	0.1213	0.11	0.0993	0.1204	0.1004	0.1142	0.1465	0.1476	0.1114	0.1178	0.1185	0.0933	0.2051	0.0878	0.1409	0.2207	0.1944	0.1152	0.1292	0.175	0.1296	0.1438	0.0911	0.0756	0.1094	0.128	0.1743	0.1526	0.2557	0.2268	0.1465	0.1778	0.2081
OBV	0.1553	0.1492	0.1673	0.1519	0.1101	0.2597	0.3052	0.3933	0.2253	0.1126	0.2534	0.1679	0.1587	0.2191	0.1341	0.1671	0.0962	0.0884	0.0753	0.1025	0.0825	0.0978	0.1309	0.1298	0.0933	0.1003	0.1042	0.0704	0.1879	0.0628	0.1147	0.2055	0.185	0.0912	0.1068	0.158	0.1011	0.1209	0.0534	0.0083	0.0908	0.0903	0.1593	0.1356	0.2325	0.2176	0.1317	0.1602	0.1774
BBV	0.2081	0.2047	0.2228	0.2043	0.1688	0.3003	0.3336	0.4108	0.2289	0.1662	0.2993	0.188	0.2006	0.2539	0.17	0.2073	0.1509	0.1442	0.1303	0.154	0.1396	0.1489	0.177	0.1769	0.1467	0.1521	0.1529	0.1221	0.229	0.1163	0.1634	0.249	0.225	0.1411	0.1557	0.1983	0.1524	0.1716	0.1118	0.0676	0.1429	0.0572	0.2045	0.1824	0.2695	0.2512	0.1815	0.2053	0.2228
DFV	0.162	0.16	0.1746	0.156	0.1199	0.2669	0.3149	0.3923	0.2407	0.1235	0.2632	0.1957	0.1635	0.2315	0.1487	0.1766	0.1081	0.0961	0.0776	0.1061	0.0878	0.1026	0.1248	0.1349	0.101	0.1053	0.109	0.0778	0.1928	0.0679	0.1263	0.2095	0.1841	0.1035	0.1152	0.1622	0.1105	0.1298	0.0742	0.0599	0.0935	0.1123	0.1671	0.1412	0.2447	0.2224	0.1368	0.1692	0.2022
FGV	0.1703	0.1678	0.1825	0.1637	0.1265	0.2729	0.3175	0.4023	0.2494	0.1292	0.2662	0.2062	0.1713	0.2393	0.1581	0.1836	0.1157	0.1052	0.0936	0.115	0.0966	0.1094	0.1314	0.1434	0.1064	0.115	0.1135	0.0896	0.2008	0.0822	0.1376	0.2161	0.1895	0.1127	0.1258	0.1695	0.1203	0.1394	0.0875	0.0776	0.1041	0.1279	0.1731	0.1476	0.2571	0.2281	0.1464	0.1766	0.2076
VOG	0.1343	0.1308	0.1485	0.1244	0.0911	0.2463	0.3005	0.383	0.223	0.0961	0.24	0.1773	0.1416	0.2141	0.1273	0.1551	0.0795	0.0699	0.056	0.0786	0.0595	0.0774	0.1063	0.1103	0.0713	0.0797	0.0839	0.0549	0.1781	0.0463	0.1053	0.1902	0.1626	0.0757	0.0896	0.1391	0.0867	0.1083	0.0515	0.0433	0.0692	0.0939	0.1404	0.1165	0.2355	0.202	0.1138	0.1473	0.1865
ABO	0.164	0.1606	0.1757	0.1556	0.1193	0.2667	0.3119	0.3936	0.2412	0.1246	0.263	0.1937	0.1628	0.2322	0.1495	0.1765	0.111	0.0988	0.083	0.1097	0.0932	0.104	0.1321	0.139	0.1034	0.1068	0.1159	0.0849	0.1958	0.0742	0.1301	0.2077	0.1876	0.104	0.1188	0.1657	0.1142	0.1351	0.0784	0.0637	0.0967	0.1221	0.1674	0.1453	0.2504	0.2236	0.144	0.1689	0.2024
MON	0.2015	0.2009	0.2133	0.1976	0.1569	0.2935	0.3361	0.412	0.27	0.1626	0.2938	0.2241	0.1982	0.26	0.1864	0.2081	0.151	0.1397	0.1235	0.147	0.1298	0.143	0.1613	0.1758	0.1426	0.1471	0.1521	0.1189	0.2274	0.1138	0.164	0.2367	0.2149	0.1437	0.1565	0.199	0.1524	0.1701	0.1141	0.1021	0.135	0.1495	0.1978	0.1797	0.271	0.25	0.1753	0.1991	0.2305
TAR	0.161	0.1587	0.1713	0.1533	0.1204	0.2655	0.3147	0.391	0.2415	0.1211	0.2596	0.1996	0.1666	0.2291	0.1451	0.1759	0.109	0.0949	0.0827	0.106	0.0891	0.1035	0.1336	0.1343	0.0988	0.1081	0.1088	0.0794	0.1942	0.0722	0.1273	0.2103	0.1861	0.0989	0.1165	0.162	0.1112	0.1314	0.0747	0.0628	0.0912	0.1172	0.1618	0.1398	0.2496	0.2221	0.1389	0.1662	0.2034
RDBI	0.2774	0.2763	0.281	0.271	0.2372	0.3436	0.3871	0.4314	0.329	0.2353	0.3447	0.2957	0.27	0.3093	0.2521	0.2755	0.2277	0.2211	0.2126	0.225	0.2122	0.2235	0.2405	0.244	0.2205	0.2232	0.2246	0.2078	0.2842	0.2027	0.2375	0.2931	0.2755	0.2206	0.2321	0.2616	0.2265	0.2378	0.1997	0.1992	0.2091	0.2399	0.2614	0.2451	0.3299	0.3028	0.2387	0.2684	0.2932
SAL	0.1724	0.1688	0.1822	0.1651	0.1317	0.27	0.3182	0.4001	0.2553	0.131	0.2674	0.2113	0.171	0.2435	0.1597	0.184	0.1171	0.1086	0.0957	0.1167	0.0978	0.1141	0.1416	0.145	0.1084	0.1166	0.1212	0.0949	0.2022	0.0851	0.1393	0.2226	0.1959	0.111	0.1227	0.1723	0.1174	0.1418	0.085	0.08	0.1002	0.1317	0.1734	0.149	0.2628	0.2322	0.1473	0.1724	0.2135
AUB	0.137	0.1346	0.1466	0.129	0.0952	0.2449	0.2971	0.3865	0.2285	0.0962	0.2438	0.1842	0.1397	0.214	0.1265	0.1543	0.0822	0.0711	0.0585	0.0844	0.0623	0.0776	0.111	0.1151	0.0735	0.0817	0.0871	0.0594	0.1713	0.049	0.1054	0.1956	0.166	0.076	0.0923	0.1409	0.085	0.1086	0.049	0.0473	0.0641	0.0998	0.1417	0.116	0.2395	0.2022	0.1128	0.1454	0.1905
LIM	0.1366	0.1345	0.1491	0.128	0.0969	0.245	0.3009	0.3887	0.2328	0.0969	0.2422	0.1875	0.1408	0.2167	0.128	0.153	0.083	0.0721	0.0594	0.0839	0.0632	0.0804	0.1091	0.1134	0.0729	0.0815	0.0847	0.0592	0.1774	0.051	0.1065	0.1966	0.1691	0.0772	0.0926	0.142	0.0849	0.1084	0.0515	0.0497	0.0659	0.1005	0.1421	0.1167	0.2453	0.2074	0.1151	0.1467	0.1928
CHR	0.1259	0.1227	0.1403	0.1176	0.0859	0.239	0.2951	0.3925	0.225	0.0874	0.2397	0.1833	0.1396	0.2124	0.121	0.1505	0.0752	0.0649	0.0525	0.0785	0.0545	0.075	0.1038	0.1048	0.0659	0.0767	0.0764	0.0556	0.174	0.0466	0.1033	0.1925	0.1647	0.0738	0.0866	0.1402	0.0815	0.1061	0.0478	0.0462	0.0647	0.0963	0.1402	0.1058	0.2447	0.2028	0.1104	0.1445	0.1931
PAR	0.1103	0.1105	0.1243	0.1063	0.0694	0.2302	0.2843	0.3797	0.2165	0.0742	0.2246	0.179	0.1277	0.1946	0.1089	0.1358	0.0614	0.0486	0.0419	0.0637	0.0405	0.0594	0.0908	0.0935	0.0497	0.0602	0.0618	0.0422	0.1589	0.0342	0.088	0.1765	0.1509	0.0555	0.0684	0.1228	0.0692	0.0869	0.0379	0.0393	0.0489	0.0872	0.1193	0.0968	0.2355	0.1896	0.0945	0.1308	0.1791
BAQ	0.1366	0.1343	0.1462	0.1268	0.0939	0.2458	0.3001	0.3852	0.2304	0.0958	0.2422	0.1881	0.1427	0.2173	0.128	0.1553	0.0823	0.0727	0.0597	0.084	0.0625	0.0776	0.1111	0.1142	0.0731	0.0801	0.0833	0.0606	0.1729	0.0508	0.1054	0.1951	0.1656	0.0743	0.0922	0.1409	0.0854	0.1097	0.0527	0.0516	0.0658	0.1025	0.143	0.1141	0.2418	0.1998	0.1121	0.1464	0.1933
GAS	0.1358	0.1328	0.1442	0.125	0.0915	0.2455	0.2972	0.3868	0.2328	0.0948	0.2407	0.1861	0.141	0.215	0.126	0.1561	0.0818	0.0724	0.0594	0.0845	0.0616	0.079	0.1131	0.1151	0.0747	0.0838	0.086	0.0608	0.1765	0.0508	0.1072	0.1944	0.166	0.0766	0.0938	0.1426	0.0875	0.1087	0.0532	0.0518	0.068	0.1036	0.1405	0.1172	0.2419	0.2029	0.1132	0.1455	0.1909
MNRQ	0.255	0.2522	0.2598	0.2448	0.2164	0.3272	0.3719	0.4274	0.3096	0.2162	0.327	0.2746	0.2509	0.2991	0.2377	0.2586	0.2084	0.1977	0.1887	0.2037	0.1897	0.2046	0.2183	0.224	0.1962	0.2034	0.1989	0.1862	0.2691	0.1813	0.2181	0.2832	0.2648	0.2024	0.2099	0.2486	0.2092	0.2228	0.1791	0.1686	0.1956	0.2076	0.2459	0.2299	0.3161	0.294	0.2297	0.2562	0.2776
MALL	0.3206	0.3234	0.3283	0.3191	0.2894	0.3795	0.4067	0.4577	0.3554	0.2881	0.384	0.3265	0.3097	0.3559	0.2997	0.3208	0.2824	0.2757	0.2655	0.2769	0.2682	0.2756	0.2918	0.293	0.2706	0.2726	0.2769	0.2627	0.3286	0.2601	0.2889	0.3391	0.3209	0.2734	0.2831	0.3069	0.277	0.2905	0.2561	0.2511	0.2666	0.2801	0.3038	0.2937	0.3564	0.3388	0.2917	0.312	0.3314
NGAN	0.1088	0.1058	0.1139	0.0995	0.0713	0.2176	0.2831	0.3812	0.2186	0.0714	0.2234	0.1818	0.1274	0.1981	0.1065	0.1351	0.0604	0.0518	0.0434	0.0664	0.0416	0.0611	0.0934	0.0943	0.0526	0.0664	0.0655	0.045	0.1615	0.0373	0.0934	0.1779	0.1539	0.0587	0.0745	0.1246	0.0731	0.0924	0.0453	0.0508	0.0534	0.0955	0.1216	0.0968	0.2422	0.1903	0.0954	0.1293	0.1791
CANA	0.2381	0.2389	0.2451	0.2294	0.2028	0.3127	0.3569	0.4222	0.3155	0.207	0.3127	0.2773	0.2426	0.2894	0.2279	0.2481	0.198	0.1893	0.1857	0.1978	0.1839	0.1944	0.2123	0.2195	0.1901	0.1984	0.1971	0.183	0.2566	0.1764	0.2165	0.2754	0.2563	0.1946	0.203	0.2392	0.2046	0.2173	0.1761	0.1819	0.1839	0.2193	0.2351	0.2236	0.3117	0.2856	0.2183	0.2444	0.2771
MARI	0.2211	0.2206	0.2265	0.2171	0.1856	0.2954	0.3504	0.4173	0.2941	0.1854	0.3085	0.2633	0.2286	0.2771	0.2099	0.2298	0.1772	0.1701	0.1601	0.1781	0.1604	0.176	0.1988	0.2031	0.1686	0.1764	0.175	0.1615	0.2479	0.1569	0.1979	0.259	0.2409	0.1718	0.185	0.2211	0.1837	0.1963	0.1561	0.1604	0.1667	0.1978	0.217	0.2008	0.3069	0.2646	0.1975	0.2254	0.262
ALEN	0.147	0.1487	0.1519	0.1398	0.1171	0.2515	0.3123	0.4007	0.2582	0.116	0.2549	0.2206	0.1704	0.2343	0.1546	0.1756	0.1065	0.097	0.0896	0.1117	0.0878	0.1044	0.1403	0.142	0.101	0.1118	0.1145	0.0965	0.1968	0.0862	0.1387	0.2083	0.1932	0.1059	0.1221	0.1678	0.1217	0.138	0.0933	0.0971	0.1006	0.1486	0.1627	0.1442	0.2824	0.2258	0.142	0.1764	0.2214
BAR	0.1534	0.1523	0.1615	0.1425	0.1124	0.25	0.3127	0.3997	0.2531	0.1162	0.2578	0.2154	0.1694	0.225	0.1477	0.1753	0.1057	0.0954	0.0873	0.1085	0.0865	0.1	0.1356	0.1351	0.0976	0.1074	0.1098	0.0882	0.1958	0.0816	0.1285	0.2126	0.1844	0.1005	0.1163	0.1621	0.1155	0.1338	0.0845	0.0882	0.096	0.1371	0.1579	0.1353	0.2664	0.2209	0.1354	0.1678	0.2129
MARO	0.1478	0.1443	0.1535	0.1363	0.1054	0.244	0.3044	0.392	0.244	0.1092	0.2464	0.2084	0.1598	0.2238	0.1426	0.1664	0.0978	0.0908	0.0782	0.1033	0.0771	0.0951	0.1302	0.1262	0.0895	0.1	0.1006	0.0842	0.1873	0.0739	0.1239	0.2024	0.1814	0.0935	0.1097	0.1558	0.109	0.1247	0.0779	0.0819	0.0889	0.1283	0.1522	0.1282	0.2665	0.2118	0.1294	0.1577	0.21
SYG	0.1321	0.1309	0.1357	0.1253	0.092	0.2312	0.2928	0.3814	0.2402	0.0962	0.2332	0.2012	0.1498	0.2103	0.1307	0.1567	0.0841	0.0762	0.0673	0.0895	0.0641	0.0816	0.1191	0.1172	0.0775	0.0888	0.0874	0.0694	0.1802	0.0608	0.1155	0.194	0.1701	0.0829	0.0971	0.1467	0.0971	0.1142	0.067	0.0726	0.0767	0.1175	0.1425	0.12	0.2628	0.2043	0.1179	0.1518	0.1964
BPN	0.1327	0.1312	0.1453	0.1258	0.0873	0.2432	0.2976	0.3906	0.2277	0.0885	0.2396	0.19	0.1368	0.2086	0.1244	0.1539	0.0769	0.066	0.0567	0.0762	0.0566	0.0722	0.1027	0.0993	0.0623	0.0757	0.0707	0.0559	0.173	0.051	0.1071	0.1879	0.1619	0.0734	0.0871	0.1381	0.0863	0.1046	0.0574	0.0586	0.0662	0.0971	0.1374	0.105	0.2424	0.1989	0.1087	0.1456	0.1933
NOR	0.1862	0.1852	0.2017	0.1785	0.1426	0.2836	0.327	0.4115	0.2702	0.1442	0.2839	0.2311	0.1881	0.2507	0.1772	0.2013	0.1347	0.1247	0.1143	0.1333	0.1143	0.1308	0.1558	0.1582	0.1197	0.1315	0.1279	0.1157	0.2154	0.1086	0.1552	0.232	0.2083	0.1282	0.1393	0.1843	0.143	0.1571	0.1117	0.1137	0.1241	0.148	0.1872	0.1581	0.2808	0.2443	0.1613	0.1946	0.2268
MAN	0.193	0.1908	0.2066	0.1853	0.1501	0.2918	0.3352	0.4204	0.2715	0.1473	0.2961	0.2302	0.1933	0.2637	0.1773	0.2027	0.1383	0.1308	0.1188	0.1397	0.1161	0.1348	0.152	0.1563	0.1214	0.1348	0.1308	0.1167	0.2244	0.1102	0.1581	0.2394	0.2085	0.1339	0.1447	0.1922	0.1419	0.163	0.1116	0.1143	0.126	0.1438	0.1925	0.1432	0.2851	0.2474	0.1638	0.1974	0.2365
BBB	0.1811	0.1771	0.1933	0.1709	0.1369	0.2762	0.3278	0.4157	0.2618	0.138	0.2831	0.2259	0.1819	0.2496	0.1703	0.1933	0.126	0.1192	0.1092	0.1278	0.1055	0.1236	0.1406	0.1465	0.113	0.126	0.1206	0.1063	0.2144	0.1024	0.1515	0.229	0.2	0.127	0.1362	0.1843	0.136	0.1574	0.1085	0.1083	0.1183	0.1368	0.1813	0.1482	0.2798	0.2464	0.1587	0.1886	0.2282
LKF	0.1971	0.1925	0.2068	0.1889	0.1558	0.2875	0.3355	0.416	0.2729	0.1536	0.2946	0.2398	0.1954	0.2601	0.1862	0.2142	0.1436	0.1359	0.127	0.14	0.124	0.1397	0.1552	0.1614	0.1269	0.1418	0.1256	0.1199	0.2243	0.1177	0.1661	0.2402	0.2165	0.1431	0.1498	0.1989	0.1535	0.1715	0.1262	0.1274	0.1369	0.1478	0.1974	0.1691	0.2922	0.2521	0.1766	0.2047	0.2365
HF	0.2061	0.2012	0.2169	0.2001	0.1628	0.2977	0.3479	0.4297	0.2851	0.166	0.3054	0.2457	0.1987	0.269	0.1954	0.2233	0.1549	0.1427	0.135	0.1525	0.133	0.1487	0.1606	0.1754	0.1395	0.1504	0.1428	0.129	0.2372	0.1267	0.1807	0.2526	0.2226	0.1515	0.1548	0.2085	0.1634	0.1823	0.1342	0.1386	0.1468	0.1372	0.2009	0.1814	0.3043	0.2656	0.1841	0.2159	0.2424
GNS	0.213	0.2126	0.2235	0.204	0.1703	0.3023	0.3397	0.4154	0.2872	0.1698	0.3001	0.2443	0.2044	0.2636	0.1947	0.223	0.1557	0.1521	0.1401	0.1556	0.1397	0.1549	0.1802	0.165	0.1281	0.1488	0.1363	0.1411	0.2366	0.1327	0.1744	0.2459	0.2247	0.1534	0.1642	0.2064	0.1667	0.1801	0.1354	0.1358	0.1466	0.1755	0.2084	0.1812	0.2886	0.2565	0.1804	0.21	0.248
JSY	0.2413	0.2419	0.2557	0.2409	0.2029	0.33	0.3628	0.426	0.3086	0.2007	0.3268	0.2744	0.2334	0.2884	0.2251	0.2541	0.1697	0.1852	0.1736	0.1689	0.1727	0.1853	0.2101	0.1483	0.1139	0.1393	0.1334	0.1722	0.2537	0.1627	0.2049	0.2705	0.2517	0.1842	0.1954	0.2357	0.1986	0.2095	0.1677	0.1671	0.1789	0.2046	0.231	0.2123	0.3134	0.2762	0.2098	0.2391	0.27
HER	0.25	0.2478	0.2646	0.2415	0.2063	0.3439	0.3854	0.4616	0.321	0.2011	0.3447	0.2771	0.2413	0.2999	0.2268	0.2532	0.189	0.1802	0.1718	0.1867	0.1685	0.1845	0.2042	0.1995	0.1722	0.1838	0.1779	0.1657	0.2631	0.1628	0.2094	0.279	0.2563	0.1854	0.1958	0.2405	0.1971	0.2154	0.1633	0.1664	0.1742	0.1981	0.2377	0.2079	0.3247	0.2915	0.2164	0.2456	0.2777
SHR	0.282	0.2808	0.2962	0.277	0.2436	0.3585	0.3942	0.4515	0.3345	0.2381	0.3619	0.2913	0.2688	0.3288	0.2605	0.2826	0.2304	0.2261	0.2143	0.2293	0.2106	0.2265	0.2298	0.2367	0.2134	0.2237	0.2176	0.2083	0.2927	0.2045	0.2422	0.3021	0.2798	0.2267	0.2321	0.2708	0.229	0.2505	0.2044	0.2076	0.217	0.2264	0.2717	0.2245	0.3472	0.3112	0.2495	0.2754	0.3023
KRY	0.2121	0.2118	0.2211	0.2033	0.1705	0.3069	0.3509	0.4335	0.2891	0.1681	0.3027	0.2552	0.2107	0.2694	0.1973	0.2229	0.1569	0.1513	0.1408	0.1568	0.1365	0.1554	0.1714	0.1737	0.1398	0.1539	0.1473	0.1397	0.2326	0.1335	0.1838	0.2486	0.227	0.1563	0.166	0.2139	0.1691	0.1869	0.1369	0.1363	0.1486	0.169	0.2122	0.1763	0.3041	0.2613	0.19	0.2216	0.2508
DXT	0.1852	0.1825	0.1999	0.1749	0.1404	0.2835	0.3357	0.413	0.261	0.138	0.2859	0.2243	0.1816	0.247	0.1687	0.199	0.1243	0.1198	0.1095	0.1251	0.1055	0.1239	0.1434	0.145	0.1092	0.119	0.1177	0.1061	0.2123	0.0989	0.152	0.227	0.2019	0.1228	0.1346	0.1807	0.1332	0.1555	0.1041	0.1069	0.1162	0.1403	0.1821	0.1506	0.2855	0.2399	0.1584	0.1883	0.2285
GLW	0.2206	0.2199	0.2355	0.2157	0.1797	0.3109	0.3554	0.429	0.2936	0.1766	0.3103	0.2535	0.2171	0.2775	0.2056	0.2283	0.1649	0.1581	0.1463	0.1635	0.1466	0.1602	0.1793	0.1791	0.1476	0.1595	0.1575	0.1462	0.2348	0.1418	0.1837	0.2502	0.2325	0.1618	0.1757	0.2164	0.1711	0.1875	0.1428	0.1439	0.153	0.1774	0.2152	0.1908	0.3027	0.2709	0.1941	0.221	0.2531
AAN	0.2378	0.2357	0.2481	0.2307	0.1946	0.3215	0.3711	0.4472	0.3072	0.1927	0.3284	0.2691	0.2356	0.2907	0.22	0.2437	0.1781	0.1749	0.1649	0.18	0.1629	0.1778	0.1918	0.1993	0.1647	0.1773	0.1702	0.1596	0.257	0.1553	0.2028	0.2674	0.2508	0.1811	0.1893	0.2338	0.1903	0.2079	0.158	0.1565	0.1693	0.1855	0.2299	0.1843	0.3204	0.285	0.2109	0.236	0.2719
HGL	0.2641	0.2626	0.277	0.2592	0.2229	0.3455	0.3835	0.4479	0.3236	0.2202	0.3401	0.2835	0.2553	0.3028	0.2439	0.2684	0.2099	0.2027	0.1918	0.207	0.1925	0.2053	0.222	0.2179	0.194	0.2025	0.2023	0.193	0.2748	0.1857	0.2256	0.277	0.2645	0.2046	0.2163	0.2529	0.2141	0.2275	0.1855	0.1893	0.1977	0.2205	0.246	0.2315	0.3289	0.2993	0.235	0.2561	0.2831
NRC	0.1846	0.1819	0.1961	0.1749	0.1409	0.2821	0.3324	0.4158	0.2685	0.141	0.2874	0.2323	0.1877	0.2503	0.1776	0.2	0.1307	0.1213	0.1129	0.1315	0.1108	0.1278	0.1455	0.151	0.1179	0.1302	0.1234	0.1114	0.2157	0.1059	0.1581	0.2325	0.2081	0.1301	0.1399	0.1883	0.1421	0.1612	0.1113	0.1133	0.1235	0.1407	0.1859	0.1566	0.2829	0.2469	0.1649	0.1939	0.2337
SERC	0.1852	0.1827	0.1983	0.1749	0.14	0.2851	0.333	0.4154	0.2657	0.1408	0.2837	0.2274	0.1854	0.2535	0.1738	0.1991	0.1282	0.1212	0.1119	0.129	0.1086	0.1248	0.1405	0.1485	0.1133	0.1281	0.122	0.1092	0.2152	0.1055	0.1559	0.2305	0.2055	0.1284	0.1377	0.1895	0.1394	0.1594	0.1091	0.1099	0.1191	0.1407	0.1837	0.1522	0.2802	0.2473	0.1607	0.1923	0.2337
FJL	0.1548	0.1541	0.1685	0.1515	0.116	0.2608	0.3071	0.4017	0.2508	0.1189	0.2566	0.2195	0.1677	0.2282	0.1509	0.173	0.1077	0.0979	0.0902	0.1145	0.0872	0.1055	0.1353	0.1385	0.1007	0.1107	0.1132	0.0944	0.1969	0.0864	0.1392	0.205	0.1899	0.1111	0.1258	0.1713	0.1268	0.1433	0.1	0.1025	0.1093	0.1426	0.1658	0.1434	0.2743	0.2267	0.1432	0.1731	0.2181
FIAY	0.1968	0.1943	0.2085	0.1877	0.1516	0.2954	0.343	0.4162	0.2758	0.1536	0.2953	0.2369	0.1909	0.2596	0.1828	0.2062	0.1402	0.1327	0.1234	0.1409	0.1203	0.1382	0.1534	0.1583	0.125	0.1367	0.1336	0.1201	0.2226	0.1159	0.1639	0.236	0.2125	0.1382	0.1496	0.1971	0.1506	0.1678	0.1207	0.1215	0.1313	0.1543	0.1943	0.1658	0.2897	0.2505	0.1727	0.2026	0.243
FINE	0.1025	0.1009	0.1188	0.0961	0.065	0.2225	0.2768	0.3754	0.2164	0.067	0.2173	0.1852	0.1236	0.1941	0.1059	0.1322	0.0548	0.0468	0.0377	0.0624	0.0342	0.0546	0.0913	0.093	0.0488	0.0614	0.0639	0.0455	0.155	0.0354	0.093	0.1704	0.1459	0.0601	0.075	0.126	0.0785	0.0942	0.0486	0.0498	0.0583	0.0952	0.1243	0.0984	0.2438	0.1901	0.0968	0.1342	0.1836
FINW	0.1479	0.1464	0.1632	0.1375	0.1105	0.2542	0.3047	0.3965	0.2446	0.1092	0.2495	0.2118	0.163	0.2272	0.1461	0.173	0.0965	0.0902	0.0824	0.1054	0.0788	0.0989	0.1293	0.1315	0.0918	0.1045	0.1011	0.0867	0.1886	0.0774	0.1321	0.2058	0.1803	0.1041	0.115	0.1662	0.1206	0.1349	0.0898	0.0893	0.1016	0.1298	0.1598	0.1399	0.2733	0.2239	0.1376	0.1712	0.2141
FINN	0.1625	0.1616	0.1763	0.1575	0.1237	0.2635	0.3165	0.4002	0.2575	0.1246	0.2593	0.221	0.173	0.2341	0.1562	0.1804	0.1127	0.1057	0.0972	0.1197	0.0948	0.1135	0.1422	0.1447	0.1066	0.1173	0.1191	0.1019	0.2054	0.0931	0.144	0.2177	0.1944	0.1192	0.1314	0.1795	0.1351	0.1499	0.105	0.104	0.1154	0.1472	0.1721	0.1499	0.2818	0.2298	0.151	0.1824	0.2255
YARO	0.1353	0.1338	0.1493	0.1318	0.0973	0.2414	0.2946	0.3895	0.239	0.1043	0.2415	0.2041	0.153	0.2104	0.1377	0.1625	0.0891	0.0812	0.0713	0.0953	0.0701	0.0896	0.1194	0.1224	0.0816	0.0946	0.0919	0.0743	0.1857	0.0669	0.1229	0.1957	0.1736	0.0935	0.1084	0.1555	0.1114	0.1236	0.084	0.0823	0.0921	0.1175	0.1548	0.1279	0.2569	0.2156	0.1277	0.1623	0.2051
Dest_per_Group	0.00567					0.249925											0.050078														0.1799			0.125294
[truncated: 63 more columns]
